# Supplementary material for: MdMAPK6-mediated phosphorylation of MdWRKY9 regulates apple fruit ripening through interaction with MdERF5L
Source: Hortic Res. 2025 Jul 31;12(11):uhaf200. doi: 10.1093/hr/uhaf200 (PMC12554370; doi:10.1093/hr/uhaf200)
Supplement: Web_Material_uhaf200 [file web_material_uhaf200.zip]

Archive with 4 entries (4 files):
- Supplemental Figure S.docx
- Supplemental Table S1.docx
- Supplemental Table S2.docx
- Supplemental Table S3.docx
